# Supplementary material for: Phosphate Metabolic Inhibition Contributes to Irradiation-Induced Myelosuppression through Dampening Hematopoietic Stem Cell Survival
Source: Nutrients. 2022 Aug 18;14(16):3395. doi: 10.3390/nu14163395 (PMC9415467; doi:10.3390/nu14163395)
Supplement: Supplementary file 1 [file nutrients-14-03395-s001.zip]

Archive with 1 entries (1 files):
- nutrients-1845698-supplementary.pdf
